# Supplementary material for: Assessment of salinity tolerance in onion (Allium cepa L.) genotypes at germination stage through morphological traits and multivariate analysis
Source: Front Plant Sci. 2026 Jan 8;16:1686434. doi: 10.3389/fpls.2025.1686434 (PMC12823497; doi:10.3389/fpls.2025.1686434)
Supplement: Supplementary file 2 [file Table1.xlsx]

## Sheet: Sheet1
16 onion genotypes (cultivars and lines) used in a preliminary experiment
B. Shubhra
B. Shakti
B. Red
1626
B. Kiran
B. Shweta
Agri Found Rose
B. Dark Red
B. Safed
W-444
B.Super
B. Raj
W-085
W- 105
W- 138
Arka Kalyan

## Sheet: Sheet2
Onion genotypes used for salinity screening studies
W-132	W-286	W-125	W-385
W-221	W-477	W-127	W-406
W-147	W-496	W-141	W-448
W-210	W-151	W-187	W-453
W-217	W-138	W-277	W-455
W-310	W-408	W-302	W-085
W-353	W- 441	W-397	W-087
W-364	W-344	W-428	W-143
W-405	W-386	W-497	W-160
W-504	W-515	W-516	W-208
W-097	W-523	W-009	W-215
W-267	W-235	W-045	W-255
W-043	W-282	W-055	W-306
W-119	W-172	W-175	W-329
W-146	W-182	W-176	W-361
W-419	W-105	W-189	W-367
W-232	W-157	W-275	W-390
W-226	W-218	W-396	W-401
W-498	W-246	W-442	W-425
W-507	W-337	W-500	W-431
W-418	W-340	W-081	W-439
W-464	W-394	W-331	W-443
W-203	W-398	W-174	W-444
W-225	W-414	W-177	W-459
W-265	W-440	W-355	W-543
