# Supplementary material for: Assessment of salinity tolerance in onion (Allium cepa L.) genotypes at germination stage through morphological traits and multivariate analysis
Source: Front Plant Sci. 2026 Jan 8;16:1686434. doi: 10.3389/fpls.2025.1686434 (PMC12823497; doi:10.3389/fpls.2025.1686434)
Supplement: Supplementary file 3 [file Table2.xlsx]

## Sheet: Parameters
Average Parameters of 16 Allium cepa genotypes and released varities
ACC.	Germination rate (%)						Root Length (cm)						Shoot Length (cm)						Root Fresh Weight (gm)						Shoot Fresh Weight (gm)						Total Fresh Weight (gm)
	NaCl levels(mmol/ L)						NaCl levels(mmol/ L)						NaCl levels(mmol/ L)						NaCl levels(mmol/ L)						NaCl levels(mmol/ L)						NaCl levels(mmol/ L)
	0	50	100	150	200	250	0	50	100	150	200	250	0	50	100	150	200	250	0	50	100	150	200	250	0	50	100	150	200	250	0	50	100	150	200	250
B. Shubhra	100 ± 0.000	97.222 ± 4.811	80.556 ± 20.972	30.556 ± 17.347	16.667 ± 8.333	11.111 ± 4.811	1.569 ± 0.239	1.086 ± 0.309	0.564 ± 0.020	0.417 ± 0.189	0.639 ± 0.113	0.683 ± 0.401	3.615 ± 0.358	2.067 ± 0.198	1.197 ± 0.339	0.725 ± 0.663	0.000 ± 0.000	0.000 ± 0.000	0.054 ± 0.006	0.032 ± 0.007	0.011 ± 0.002	0.005 ± 0.004	0.018 ± 0.028	0.003 ± 0.002	0.109 ± 0.019	0.059 ± 0.005	0.023 ± 0.013	0.007 ± 0.005	0.000 ± 0.000	0.000 ± 0.000	0.163 ± 0.026	0.091 ± 0.013	0.015 ± 0.008	0.012 ± 0.009	0.018 ± 0.028	0.003 ± 0.002
B. Shakti	97.222 ± 4.811	83.333 ± 8.333	77.778 ± 19.245	44.445 ± 26.788	16.667 ± 8.333	8.333 ± 0.000	2.363 ± 0.542	1.863 ± 1.085	1.356 ± 0.790	0.563 ± 0.180	0.544 ± 0.126	0.367 ± 0.058	4.477 ± 0.702	3.293 ± 1.738	1.283 ± 1.327	0.889 ± 0.383	0.000 ± 0.000	0.000 ± 0.000	0.049 ± 0.007	0.046 ± 0.028	0.058 ± 0.035	0.009 ± 0.006	0.002 ± 0.002	0.000 ± 0.000	0.152 ± 0.044	0.096 ± 0.078	0.067 ± 0.052	0.006 ± 0.005	0.000 ± 0.000	0.000 ± 0.000	0.182 ± 0.053	0.143 ± 0.107	0.104 ± 0.051	0.015 ± 0.011	0.002 ± 0.002	0.000 ± 0.000
B. Red	94.444 ± 4.811	94.444 ± 9.622	61.111 ± 17.347	50 ± 8.333	22.222 ± 12.729	11.111 ± 4.811	2.520 ± 0.320	1.397 ± 1.108	1.402 ± 1.410	0.660 ± 0.323	1.417 ± 0.149	0.350 ± 0.087	4.034 ± 0.143	1.847 ± 2.091	1.167 ± 1.433	0.982 ± 0.385	0.000 ± 0.000	0.000 ± 0.000	0.110 ± 0.110	0.033 ± 0.027	0.029 ± 0.038	0.012 ± 0.004	0.003 ± 0.002	0.002 ± 0.001	0.115 ± 0.033	0.058 ± 0.075	0.051 ± 0.054	0.010 ± 0.010	0.000 ± 0.000	0.000 ± 0.000	0.226 ± 0.144	0.091 ± 0.102	0.062 ± 0.044	0.022 ± 0.014	0.003 ± 0.002	0.002 ± 0.001
1626	94.444 ± 4.811	72.222 ± 12.729	19.444 ± 4.811	16.667 ± 14.434	8.333 ± 0.000	16.667 ± 14.434	1.903 ± 0.375	1.099 ± 0.227	0.494 ± 0.142	0.658 ± 0.142	0.567 ± 0.058	0.458 ± 0.151	3.827 ± 0.020	2.232 ± 0.213	0.000 ± 0.000	0.000 ± 0.000	0.000 ± 0.000	0.000 ± 0.000	0.0489 ± 0.010	0.021 ± 0.002	0.001 ±0.000	0.005 ± 0.004	0.001 ± 0.000	0.002 ± 0.002	0.095 ± 0.017	0.048 ± 0.006	0.000 ± 0.000	0.000 ± 0.000	0.000 ± 0.000	0.000 ± 0.000	0.144 ± 0.028	0.069 ± 0.008	0.001 ± 0.001	0.005 ± 0.004	0.001 ± 0.000	0.002 ± 0.002
B. Kiran	91.667 ± 8.333	91.667 ± 8.333	63.889 ± 12.729	30.556 ± 9.622	19.444 ± 4.811	19.444 ± 9.622	1.867 ± 0.100	2.056 ± 0.564	0.833 ± 0.167	0.464 ± 0.200	0.450 ± 0.180	0.356 ± 0.051	3.987 ± 0.286	3.420 ± 0.245	1.218 ± 0.582	0.678 ± 0.135	0.267 ± 0.462	0.000 ± 0.000	0.042 ± 0.006	0.049 ± 0.013	0.035 ± 0.028	0.006 ± 0.004	0.011± 0.015	0.003 ± 0.001	0.048 ± 0.060	0.121 ± 0.013	0.051 ± 0.014	0.002 ± 0.001	0.002 ± 0.001	0.000 ± 0.000	0.090 ± 0.067	0.170 ± 0.027	0.056 ± 0.033	0.008 ± 0.003	0.013 ± 0.016	0.003 ± 0.001
B. Shweta	88.889 ± 12.729	77.778 ± 17.347	36.111 ± 24.056	12.500 ± 0.000	16.667 ± 4.811	0.000 ± 0.000	1.595 ± 0.131	1.123 ± 0.301	0.589 ± 0.192	0.500 ± 0.265	0.750 ± 0.050	0.000 ± 0.000	3.611 ± 0.162	2.4834 ± 0.168	0.333 ± 0.577	0.000 ± 0.000	0.000 ± 0.000	0.000 ± 0.000	0.034 ± 0.024	0.022 ± 0.001	0.005 ± 0.004	0.002 ± 0.001	0.002 ± 0.001	0.000 ± 0.000	0.101 ± 0.004	0.056 ± 0.014	0.005 ± 0.003	0.000 ± 0.000	0.000 ± 0.000	0.000 ± 0.000	0.135 ± 0.028	0.078 ± 0.015	0.015 ± 0.005	0.002 ± 0.001	0.002 ± 0.001	0.000 ± 0.000
Agri Found Rose	88.889 ± 4.811	86.111 ± 9.622	63.889 ± 12.729	50 ± 30.046	36.111 ± 26.788	0.000 ± 0.000	1.884 ± 0.353	1.740 ± 0.271	0.621 ± 0.053	0.500 ± 0.173	0.446 ± 0.094	0.000 ± 0.000	3.292 ± 0.108	3.202 ± 0.490	1.100 ± 0.635	0.000 ± 0.000	0.000 ± 0.000	0.000 ± 0.000	0.043 ± 0.014	0.039 ± .006	0.006 ± 0.000	0.010 ± 0.005	0.000 ± 0.000	0.000 ± 0.000	0.056 ± 0.025	0.084 ± 0.031	0.001 ± 0.001	0.000 ± 0.000	0.000 ± 0.000	0.000 ± 0.000	0.099 ± 0.041	0.123 ± 0.037	0.012 ± 0.004	0.010 ± 0.005	0.000 ± 0.000	0.001 ± 0.000
B. Dark Red	88.889 ± 9.622	80.556 ± 4.811	75 ± 0.000	75 ± 0.000	29.167 ± 4.811	8.333 ± 0.000	2.087 ± 0.128	1.900 ± 0.808	1.273 ± 0.058	1.758 ± 0.483	0.372 ± 0.075	0.333 ± 0.058	4.676 ± 0.809	4.051 ± 0.539	3.186 ± 0.345	3.730 ± 0.684	0.000 ± 0.000	0.000 ± 0.000	0.712 ± 1.155	0.046 ± 0.016	0.048 ± 0.010	0.077 ± 0.015	0.002 ± 0.000	0.001 ± 0.000	0.073 ± 0.053	0.106 ± 0.040	0.105 ± 0.017	0.122 ± 0.029	0.000 ± 0.000	0.000 ± 0.000	0.785 ± 1.209	0.152 ± 0.056	0.067 ± 0.037	0.198 ± 0.044	0.002 ± 0.000	0.000 ± 0.000
B. Safed	80.556 ± 12.729	80.556 ± 12.729	44.444 ± 4.811	8.333 ± 0.000	8.333 ± 0.000	0.000 ± 0.000	1.596 ± 0.569	0.971 ± 0.160	0.586 ± 0.100	2.200 ± 0.153	0.400 ± 0.000	0.000 ± 0.000	3.826 ± 0.906	2.286 ± 0.436	0.914 ± 0.241	0.000 ± 0.000	0.000 ± 0.000	0.000 ± 0.000	0.0433 ± 0.005	0.052 ± 0.028	0.004 ± 0.002	0.001 ± 0.001	0.001 ± 0.000	0.000 ± 0.000	0.070 ± 0.054	0.029 ± 0.006	0.005 ± 0.005	0.000 ± 0.000	0.000 ± 0.000	0.000 ± 0.000	0.110 ± 0.060	0.081 ± 0.035	0.006 ± 0.003	0.001 ± 0.001	0.001 ± 0.000	0.001 ± 0.000
W-444	80.556 ± 9.622	66.667 ± 14.434	63.889 9.622	36.111 ± 9.622	13.889 ± 9.622	8.333 ± 0.000	1.496 ± 0.236	1.498 ± 0.255	0.540 ± 0.056	0.440 ± 0.035	0.633 ± 0.0580	0.233 ± 0.058	3.183 ± 0.239	2.292 ± 0.232	0.836 ± 0.125	0.533 ± 0.161	0.267 ± 0.462	0.000 ± 0.000	0.029 ± 0.007	0.025 ± 0.004	0.008 ± 0.001	0.005 ± 0.002	0.009 ± 0.003	00001 ± 0.000	0.082 ± 0.020	0.057 ± 0.023	0.011 ± 0.001	0.004 ± 0.002	0.002 ± 0.001	0.000 ± 0.000	0.111 ± 0.026	0.082 ± 0.028	0.011 ± 0.006	0.008 ± 0.003	0.011 ± 0.005	0.000 ± 0.000
B.Super	80.556 ± 1.347	80.556 ± 12.729	63.889 ± 35.459	83.333 ± 8.333	0.000 ± 0.000	0.000 ± 0.000	2.312 ± 0.320	1.749 ± 0.302	1.458 ± 0.274	1.673 ± 0.122	0.000 ± 0.000	0.000 ± 0.000	3.931 ± 0.928	2.911 ± 0.419	3.236 ± 0.410	2.746 ± 0.511	0.000 ± 0.000	0.000 ± 0.000	0.055 ± 0.016	0.051 ± 0.016	0.031 ± 0.012	0.065 ± 0.0100	0.000 ± 0.000	0.000 ± 0.000	0.070 ± 0.052	0.083 ± 0.031	0.058 ± 0.021	0.075 ± 0.020	0.000 ± 0.000	0.000 ± 0.000	0.125 ± 0.069	0.135 ± 0.047	0.046 ± 0.026	0.140 ± 0.030	0.000 ± 0.000	0.002 ± 0.001
B. Raj	77.778 ± 24.056	75 ± 14.434	38.889 ± 19.245	33.333 ± 25	13.889 ± 9.622	11.111 ± 4.811	1.058 ± 0.416	1.798 ± 0.269	0.551 ± 0.149	0.23 ± 0.114	0.756 ± 0.051	0.450 ± 0.050	2.943 ± 0.354	2.988 ± 0.798	1.503 ± 0.438	0.600 ± 0.173	0.000 ± 0.000	0.000 ± 0.000	0.013± 0.008	0.020 ± 0.005	0.008 ± 0.005	0.006 ± 0.003	0.003 ± 0.002	0.002 ± 0.001	0.037 ± 0.021	0.036 ± 0.010	0.019 ± 0.018	0.001 ± 0.000	0.000 ± 0.000	0.000 ± 0.000	0.050 ± 0.030	0.056 ± 0.016	0.012 ± 0.007	0.007 ± 0.003	0.003 ± 0.002	0.000 ± 0.000
W-085	69.444 ± 4.811	63.889 ± 4.811	41.667 ± 8.333	36.111 ± 4.811	0.000 ± 0.000	0.000 ± 0.000	2.050 ± 0.675	1.512 ± 0.491	0.957 ± 0.201	0.808 ± 0.250	0.000 ± 0.000	0.000 ± 0.000	4.900 ± 1.042	3.057 ± 0.668	1.567 ± 0.295	0.000 ± 0.000	0.000 ± 0.000	0.000 ± 0.000	0.042 ± 0.014	0.037 ± 0.016	0.017 ± 0.005	0.011 ± 0.003	0.000 ± 0.000	0.000 ± 0.000	0.087 ± 0.068	0.067 ± 0.032	0.026 ± 0.003	0.004 ± 0.000	0.000 ± 0.000	0.000 ± 0.000	0.129 ± 0.083	0.104 ± 0.049	0.025 ± 0.014	0.015 ± 0.003	0.000 ± 0.000	0.000 ± 0.000
W- 105	69.444 ± 2.729	61.111 ± 4.811	30.556 ± 9.622	22.222 ± 4.811	0.000 ± 0.000	0.000 ± 0.000	1.719 ± 0.217	1.545 ± 0.114	0.593 ± 0.175	0.733 ± 0.088	0.000 ± 0.000	0.000 ± 0.000	3.496 ± 0.185	2.783 ± 0.029	1.306 ± 0.355	0.000 ± 0.000	0.000 ± 0.000	0.000 ± 0.000	0.052 ± 0.022	0.035 ± 0.011	0.006 ± 0.003	0.008 ± 0.003	0.000 ± 0.000	0.000 ± 0.000	0.078 ± 0.054	0.067 ± 0.044	0.014 ± 0.009	0.000 ± 0.000	0.000 ± 0.000	0.000 ± 0.000	0.130 ± 0.076	0.102 ± 0.055	0.009 ± 0.005	0.008 ± 0.003	0.000 ± 0.000	0.000 ± 0.000
W- 138	66.667 ± 8.333	58.333 ± 8.333	25 ± 0.000	0.000 ± 0.000	0.000 ± 0.000	0.000 ± 0.000	2.094 ± 0.428	1.126 ± 0.235	0.667 ± 0.318	0.000 ± 0.000	0.000 ± 0.000	0.000 ± 0.000	3.499 ± 0.717	2.500 ± 0.784	1.111 ± 0.379	0.000 ± 0.000	0.000 ± 0.000	0.000 ± 0.000	0.032 ± 0.028	0.017 ± 0.001	0.006 ± 0.004	0.000 ± 0.000	0.000 ± 0.000	0.000 ± 0.000	0.070 ± 0.001	0.041 ± 0.015	0.010 ± 0.006	0.000 ± 0.000	0.000 ± 0.000	0.000 ± 0.000	0.102 ± 0.029	0.059 ± 0.015	0.009 ± 0.005	0.000 ± 0.000	0.000 ± 0.000	0.000 ± 0.000
Arka Kalyan	63.889 ± 4.811	52.778 ± 112.729	27.778 ± 12.729	0.000 ± 0.000	0.000 ± 0.000	0.000 ± 0.000	1.909 ± 0.256	1.356 ± 0.352	0.401 ± 0.253	0.000 ± 0.000	0.000 ± 0.000	0.000 ± 0.000	2.900 ± 0.713	2.618 ± 1.184	0.828 ± 0.718	0.000 ± 0.000	0.000 ± 0.000	0.000 ± 0.000	0.029 ± 0.002	0.019 ± 0.004	0.006 ± 0.001	0.000 ± 0.000	0.000 ± 0.000	0.000 ± 0.000	0.040 ± 0.021	0.039 ± 0.024	0.001 ± 0.001	0.000 ± 0.000	0.000 ± 0.000	0.000 ± 0.000	0.069 ± 0.023	0.058 ± 0.028	0.013 ± 0.005	0.000 ± 0.000	0.000 ± 0.000	0.000 ± 0.000
