# Supplementary material for: Assessment of salinity tolerance in onion (Allium cepa L.) genotypes at germination stage through morphological traits and multivariate analysis
Source: Front Plant Sci. 2026 Jan 8;16:1686434. doi: 10.3389/fpls.2025.1686434 (PMC12823497; doi:10.3389/fpls.2025.1686434)
Supplement: Supplementary file 4 [file Table3.xlsx]

## Sheet: STI
Salt Tolerance Index (STI) of 16 Allium cepa genotypes and released varieties
Variety	Germination rate					Root Length					Shoot Length					Root Fresh Weight					Shoot Fresh Weight					Total Fresh Weight
	NaCl levels(mmol/ L)					NaCl levels(mmol/ L)					NaCl levels(mmol/ L)					NaCl levels(mmol/ L)					NaCl levels(mmol/ L)					NaCl levels(mmol/ L)
	50	100	150	200	250	50	100	150	200	250	50	100	150	200	250	50	100	150	200	250	50	100	150	200	250	50	100	150	200	250
B. Shubhra	0.972222	0.805556	0.305556	0.166667	0.111111	0.692357	0.359595	0.265487	0.40708	0.435398	0.571852	0.331269	0.200564	0	0	0.587048	0.201602	0.0975102	0.340432	0.0583013	0.544875	0.214789	0.0635453	0	0	0.558808	0.210432	0.0747662	0.112467	0.0192607
B. Shakti	0.857143	0.8	0.457143	0.171429	0.0857143	0.788475	0.573566	0.238202	0.230366	0.155145	0.735536	0.286644	0.198541	0	0	0.954798	1.18547	0.181803	0.0358049	0	0.634087	0.440682	0.0379989	0	0	0.711944	0.621491	0.0729094	0.00869218	0
B. Red	1	0.647059	0.529412	0.235294	0.117647	0.55452	0.556284	0.261936	0.562237	0.138906	0.457863	0.289177	0.243321	0	0	0.298984	0.261297	0.112833	0.023834	0.0154256	0.504359	0.444241	0.082679	0	0	0.404065	0.354901	0.0974048	0.0116392	0.00753301
1626	0.764706	0.205882	0.176471	0.0882353	0.176471	0.577873	0.259889	0.346031	0.29785	0.240908	0.583256	0	0	0	0	0.42611	0.0157183	0.0945158	0.0127668	0.0456105	0.50292	0	0	0	0	0.476994	0.00530559	0.0319031	0.00430935	0.0153955
B. Kiran	1	0.69697	0.333333	0.212121	0.212121	1.10074	0.446247	0.248709	0.240974	0.190399	0.857952	0.305543	0.170017	0.0668919	0	1.17762	0.836263	0.134601	0.259571	0.0759692	2.51557	1.05504	0.0499059	0.0499754	0	1.8951	0.953581	0.089183	0.147174	0.0352303
B. Shweta	0.875	0.40625	0.140625	0.1875	0	0.704354	0.36926	0.313523	0.470284	0	0.687766	0.0923077	0	0	0	0.661443	0.157388	0.0686543	0.0512815	0	0.550907	0.051731	0	0	0	0.578642	0.0782423	0.0172266	0.0128675	0
Agri Found Rose	0.96875	0.71875	0.5625	0.40625	0	0.92396	0.329593	0.265444	0.236688	0	0.972691	0.334164	0	0	0	0.924867	0.1398	0.22493	0	0	1.49033	0.0227839	0	0	0	1.24621	0.0733023	0.097107	0	0
B. Dark Red	0.90625	0.84375	0.84375	0.328125	0.09375	0.910301	0.609795	0.842339	0.178334	0.159702	0.866336	0.681485	0.79766	0	0	0.0643661	0.0677148	0.10753	0.00301621	0.00205842	1.45773	1.44419	1.66851	0	0	0.193806	0.195587	0.252541	0.00273601	0.0018672
B. Safed	1	0.551724	0.103448	0.103448	0	0.608508	0.366963	1.37872	0.250677	0	0.597338	0.238838	0	0	0	1.20224	0.0945499	0.023061	0.0199862	0	0.430116	0.0756104	0	0	0	0.735174	0.0830932	0.00911109	0.00789628	0
W-444	0.827586	0.793103	0.448276	0.172414	0.103448	1.00124	0.361033	0.294059	0.423267	0.155941	0.720133	0.262718	0.167581	0.0837905	0	0.851569	0.26583	0.163263	0.311466	0.0498003	0.700376	0.137171	0.0438553	0.0263868	0	0.740281	0.171128	0.0753711	0.101629	0.013144
B.Super	1	0.793103	1.03448	0	0	0.756667	0.630689	0.723715	0	0	0.740638	0.823231	0.698717	0	0	0.937815	0.57261	1.17649	0	0	1.18332	0.829732	1.06809	0	0	1.0759	0.717234	1.11552	0	0
B. Raj	0.964286	0.5	0.428571	0.178571	0.142857	1.69928	0.52039	0.3995	0.714223	0.425383	1.01505	0.51057	0.203851	0	0	1.55386	0.636976	0.428017	0.240031	0.180218	0.972774	0.509583	0.0363604	0	0	1.12211	0.542321	0.137011	0.0616849	0.0463135
W-085	0.92	0.6	0.52	0	0	0.737681	0.467043	0.394398	0	0	0.623866	0.319749	0	0	0	0.877948	0.415551	0.265177	0	0	0.770391	0.294829	0.0465419	0	0	0.805295	0.334006	0.117493	0	0
W- 105	0.88	0.44	0.32	0	0	0.89883	0.345128	0.426563	0	0	0.796249	0.37349	0	0	0	0.682842	0.115219	0.160119	0	0	0.850525	0.182023	0	0	0	0.783747	0.155419	0.0637653	0	0
W- 138	0.875	0.375	0	0	0	0.537609	0.318302	0	0	0	0.714513	0.317561	0	0	0	0.545868	0.170455	0	0	0	0.593732	0.139809	0	0	0	0.578581	0.149509	0	0	0
Arka Kalyan	0.826087	0.434783	0	0	0	0.710404	0.209833	0	0	0	0.902874	0.285441	0	0	0	0.664506	0.206182	0	0	0	0.977486	0.0304062	0	0	0	0.846723	0.103845	0	0	0

## Sheet: SII
Salt Injuri Index (SII) of 16 Allium cepa genotypes and released varieties
	Germination rate					Root Length					Shoot Length					Root Fresh Weight					Shoot Fresh Weight					Total Fresh Weight					Average Salt Injury index
Variety	NaCl levels(mmol/ L)
	50	100	150	200	250	50	100	150	200	250	50	100	150	200	250	50	100	150	200	250	50	100	150	200	250	50	100	150	200	250	50	100	150	200	250
B. Shubhra	0.0277778	0.194444	0.694444	0.833333	0.888889	0.307643	0.640405	0.734513	0.59292	0.564602	0.428148	0.668731	0.799436	1	1	0.412952	0.798398	0.90249	0.659568	0.941699	0.455125	0.785211	0.936455	1	1	0.441192	0.789568	0.925234	0.887533	0.980739	0.345473	0.646126	0.832095	0.828892	0.895988
B. Shakti	0.142857	0.2	0.542857	0.828571	0.914286	0.211525	0.426434	0.761798	0.769634	0.844855	0.264464	0.713356	0.801459	1	1	0.045202	-0.185472	0.818197	0.964195	1	0.365913	0.559318	0.962001	1	1	0.288056	0.378509	0.927091	0.991308	1	0.21967	0.348691	0.802234	0.925618	0.959857
B. Red	0	0.352941	0.470588	0.764706	0.882353	0.44548	0.443716	0.738064	0.437763	0.861094	0.542137	0.710823	0.756679	1	1	0.701016	0.738703	0.887167	0.976166	0.984574	0.495641	0.555759	0.917321	1	1	0.595935	0.645099	0.902595	0.988361	0.992467	0.463368	0.574507	0.778736	0.861166	0.953415
1626	0.235294	0.794118	0.823529	0.911765	0.823529	0.422127	0.740111	0.653969	0.70215	0.759092	0.416744	1	1	1	1	0.57389	0.984282	0.905484	0.987233	0.954389	0.49708	1	1	1	1	0.523006	0.994694	0.968097	0.995691	0.984605	0.44469	0.918868	0.891847	0.932806	0.920269
B. Kiran	0	0.30303	0.666667	0.787879	0.787879	-0.100744	0.553753	0.751291	0.759026	0.809601	0.142048	0.694457	0.829983	0.933108	1	-0.177623	0.163737	0.865399	0.740429	0.924031	-1.51557	-0.0550354	0.950094	0.950025	1	-0.895102	0.0464191	0.910817	0.852826	0.96477	-0.424498	0.284393	0.829042	0.837215	0.91438
B. Shweta	0.125	0.59375	0.859375	0.8125	1	0.295646	0.63074	0.686477	0.529716	1	0.312234	0.907692	1	1	1	0.338557	0.842612	0.931346	0.948718	1	0.449093	0.948269	1	1	1	0.421358	0.921758	0.982773	0.987132	1	0.323648	0.80747	0.909995	0.879678	1
Agri Found Rose	0.03125	0.28125	0.4375	0.59375	1	0.0760403	0.670407	0.734556	0.763312	1	0.0273085	0.665836	1	1	1	0.0751328	0.8602	0.77507	1	1	-0.490329	0.977216	1	1	1	-0.246207	0.926698	0.902893	1	1	-0.0878006	0.730268	0.808337	0.892844	1
B. Dark Red	0.09375	0.15625	0.15625	0.671875	0.90625	0.0896992	0.390205	0.157661	0.821666	0.840298	0.133664	0.318515	0.20234	1	1	0.935634	0.932285	0.89247	0.996984	0.997942	-0.457729	-0.444192	-0.668511	1	1	0.806194	0.804413	0.747459	0.997264	0.998133	0.266869	0.359579	0.247945	0.914632	0.957104
B. Safed	0	0.448276	0.896552	0.896552	1	0.391492	0.633037	-0.378721	0.749323	1	0.402662	0.761162	1	1	1	-0.202245	0.90545	0.976939	0.980014	1	0.569884	0.92439	1	1	1	0.264826	0.916907	0.990889	0.992104	1	0.23777	0.76487	0.74761	0.936332	1
W-444	0.172414	0.206897	0.551724	0.827586	0.896552	-0.00123762	0.638967	0.705941	0.576733	0.844059	0.279867	0.737282	0.832419	0.916209	1	0.148431	0.73417	0.836737	0.688534	0.9502	0.299624	0.862829	0.956145	0.973613	1	0.259719	0.828872	0.924629	0.898371	0.986856	0.193136	0.668169	0.801266	0.813508	0.946278
B.Super	0	0.206897	-0.0344828	1	1	0.243333	0.369311	0.276285	1	1	0.259362	0.176769	0.301283	1	1	0.0621847	0.42739	-0.176494	1	1	-0.183318	0.170268	-0.0680883	1	1	-0.0759043	0.282766	-0.115519	1	1	0.0509428	0.272234	0.0304975	1	1
B. Raj	0.0357143	0.5	0.571429	0.821429	0.857143	-0.699281	0.47961	0.6005	0.285777	0.574617	-0.0150461	0.48943	0.796149	1	1	-0.553858	0.363024	0.571983	0.759969	0.819782	0.0272255	0.490417	0.96364	1	1	-0.122105	0.457679	0.862989	0.938315	0.953686	-0.221225	0.46336	0.727782	0.800915	0.867538
W-085	0.08	0.4	0.48	1	1	0.262319	0.532957	0.605602	1	1	0.376134	0.680251	1	1	1	0.122052	0.584449	0.734823	1	1	0.229609	0.705171	0.953458	1	1	0.194705	0.665994	0.882507	1	1	0.210803	0.594804	0.776065	1	1
W- 105	0.12	0.56	0.68	1	1	0.10117	0.654872	0.573437	1	1	0.203751	0.62651	1	1	1	0.317158	0.884781	0.839881	1	1	0.149475	0.817977	1	1	1	0.216253	0.844581	0.936235	1	1	0.184634	0.731453	0.838259	1	1
W- 138	0.125	0.625	1	1	1	0.462391	0.681698	1	1	1	0.285487	0.682439	1	1	1	0.454132	0.829545	1	1	1	0.406268	0.860191	1	1	1	0.421419	0.850491	1	1	1	0.359116	0.754894	1	1	1
Arka Kalyan	0.173913	0.565217	1	1	1	0.289596	0.790167	1	1	1	0.0971264	0.714559	1	1	1	0.335494	0.793818	1	1	1	0.0225139	0.969594	1	1	1	0.153277	0.896155	1	1	1	0.178653	0.788252	1	1	1
	0.0851856	0.399254	0.612277	0.859372	0.934805	0.174825	0.579774	0.600086	0.749251	0.881139	0.259756	0.659238	0.832484	0.990582	1	0.224257	0.666086	0.797593	0.918863	0.973289	0.0825319	0.632961	0.806407	0.995227	1	0.202914	0.703163	0.859293	0.970557	0.991328	0.171578	0.606746	0.751357	0.913975	0.963427
0.5	132.505																														107.546
	122.829
	90.1087
	97.2229
	111.078
	96.1398
	108.314
