# Supplementary material for: Assessment of salinity tolerance in onion (Allium cepa L.) genotypes at germination stage through morphological traits and multivariate analysis
Source: Front Plant Sci. 2026 Jan 8;16:1686434. doi: 10.3389/fpls.2025.1686434 (PMC12823497; doi:10.3389/fpls.2025.1686434)
Supplement: Supplementary file 5 [file Table4.xlsx]

## Sheet: Sheet1
Acc. No.	Membership Functional values of Physiological traits
	GR%	Root Length	Shoot Length	Root Fresh Weight	Shoot Fresh Weight	Total Fresh Weight	Mean MFV
W-132	0.735263	1.00012	0	0.999955	0	0	0.455889
W-221	0.176374	0.413842	0	0	0	0	0.0983692
W-147	0.139605	0.0661843	0.317774	0.0336479	0	0.0496644	0.101146
W-210	0.411695	0.176491	0.344966	0.313674	0.999143	0.79406	0.506672
W-217	0.294035	0.253174	0	0.092896	0	0.137115	0.129537
W-310	0.176374	0.815782	0	0	0	0	0.165359
W-353	0.082245	0.16611	0	0.0840442	0	0.124049	0.0760747
W-364	0.0587128	0.277344	0	0.0903114	0	0	0.0710613
W-405	-0.000117661	0.862847	0	0.357027	0	0	0.203293
W-504	0.117543	0.212232	0.232852	0.131739	0.441859	0.340862	0.246181
W-097	0.294035	0.764796	0	0.738834	0	0	0.299611
W-119	0.0979331	0.242045	0.309801	0.269059	0.538097	0.575436	0.338729
W-232	0.294035	0	0	0	0	0	0.0490058
W-418	0.0645958	0.147608	0	0.0779062	0	0.11499	0.0675166
W-464	0.215594	0.215142	0	0.677314	0	0.999717	0.351295
W-203	0.176374	0.129908	0.193366	0.445434	0.0767101	0.682881	0.284112
W-225	0.0292976	0.103312	0	0.102145	0	0.150766	0.0642533
W-265	0.152842	0.126065	0.406942	0.322972	0.173572	0.534222	0.286102
W-286	0.0587128	0.10043	0.293451	0.0662235	0.135928	0.142787	0.132922
W-477	0.226153	0.0999915	0.228754	0.104954	0.168555	0.210765	0.173195
W-496	0.139605	0.151306	0	0.0689881	0	0.101827	0.0769542
W-408	0.016691	0.0959772	0	0.0343867	0	0.0507549	0.0329683
W- 441	0.0587128	0.21179	0	0.0967749	0	0.14284	0.0850196
W-344	0.0998941	0.234709	0.526958	0.0958469	0.0355931	0.153264	0.191044
W-515	0.167969	0.196102	0	0.24338	0	0.35923	0.161113
W-523	0.117543	0	0	0	0	0	0.0195905
W-235	1	0.0909198	0	0.668831	0	0.987197	0.457825
W-282	0.117543	0.190921	0	0.129871	0	0.19169	0.105004
W-172	0.082245	0.0944285	0.209623	0.0464166	0.0121363	0.0725325	0.0862303
W-105	0.161666	0.217906	0.509981	0.241991	0.322622	0.464083	0.319708
W-157	0.243608	0.154101	0.720288	0.187699	0.112553	0.314341	0.288765
W-218	0.199906	0.17269	0.798237	0.107796	0.0130107	0.163418	0.24251
W-246	0.34834	0.143626	0	0.180807	0.0605661	0.286941	0.170047
W-337	0.252507	0.0722605	1.0004	0.116541	0.15158	0.222242	0.302588
W-340	0.422392	0.118293	0	0.203985	0.145491	0.349293	0.206576
W-394	0.170491	0.116634	0.309215	0.545694	0	0.805446	0.32458
W-398	0.176374	0.125457	0.649316	0.436556	0.121191	0.684516	0.365568
W-414	0.261945	0.133986	0.481721	0.14248	0	0.210301	0.205072
W-440	0.167969	0.186536	0	0.150568	0	0.222239	0.121219
W-125	0.00723615	0.143399	0	0.0078048	0	0.0115199	0.0283267
W-127	0.165677	0.141094	0	0.089598	0	0.132247	0.0881027
W-187	0.176374	0.07779	0	0.0464404	0.312681	0.172156	0.130907
W-277	0.0545106	0.105617	0.190594	0.0254265	0.0573796	0.0565429	0.0816785
W-302	0.082245	0.287172	0	0.123444	0	0.182204	0.112511
W-397	0.0456394	0.130504	0.224055	0.0204252	0.0706855	0.0535701	0.0908133
W-428	0.647017	0.158842	0.20008	0.218469	0.267906	0.411235	0.317258
W-497	0.352865	0.12857	0.221627	0.124941	0.139038	0.230486	0.199588
W-516	0.294035	0.194277	0	0.131678	0	0.194357	0.135724
W-009	0.117543	0.167754	0	0.0527041	0	0.0777913	0.0692988
W-045	0.142756	0.0949197	0.177992	0.0502274	0.0948223	0.105556	0.111046
W-055	0.505824	0.166769	0	0.107285	0	0.158353	0.156372
W-175	0.0945226	0.14735	0.392445	0.0614238	0.0553534	0.109004	0.14335
W-176	0.0734204	0.160273	0	0.0539109	0	0.0795727	0.0611962
W-189	0.0525201	0.115308	0.147787	0.0176692	0.0280615	0.0353783	0.0661207
W-275	0.24697	0.229503	0.428578	0.102614	0.0865882	0.180151	0.212401
W-396	0.139605	0.177129	0.60024	0.148598	0.38844	0.348045	0.300343
W-442	0.0923302	0.0800885	0.146251	0.0277818	0.0321434	0.051657	0.0717087
W-500	0.185425	0.0969653	0.195124	0.0478289	0.0516671	0.087716	0.110788
W-081	0.294035	0	0	0	0	0	0.0490058
W-331	0.258736	0.134313	0.240096	0.132292	0.982779	0.520919	0.378189
W-355	0.294035	0.228803	0	0.100106	0.463925	0.301483	0.231392
W-385	0.0979331	0.114131	0.251146	0.0703412	0.0643604	0.12515	0.12051
W-174	0.0998941	0.100852	0.19588	0.128886	0	0.190236	0.119291
W-177	0.24697	0.116472	0.169033	0.106836	0.278105	0.249843	0.194543
W-406	0.082245	0.137663	0.23616	0.0795314	0.130626	0.160673	0.137816
W-448	0.117543	0.057866	0.186818	0.0801841	0.0488939	0.134554	0.10431
W-453	0.161666	0.111658	0.234877	0.0515134	0.142354	0.123204	0.137545
W-455	0.176374	0.121574	0.218531	0.0584602	0.215823	0.157803	0.158094
W-085	0.117543	0.088207	0.145102	0.037712	0.141436	0.102529	0.105422
W-087	0.117543	0.134333	0.192385	0.0593314	0.198453	0.153333	0.142563
W-143	0.176374	0.0989565	0.146798	0.0822249	0.132733	0.165347	0.133739
W-160	0.735263	0.12064	0.226862	0.217394	0.190805	0.3841	0.312511
W-208	0.377089	0.135447	0	0.0877343	0	0.129496	0.121628
W-215	1	0	0	0	0	0	0.166667
W-255	0.294035	0.141193	0.15006	0.119687	0.157734	0.228926	0.181939
W-306	0.294035	0.121519	0.138517	0.093259	0.136607	0.182917	0.161142
W-329	0.249912	0.142141	0.256176	0.0939085	0.41325	0.275544	0.238489
W-361	0.0928345	0.101822	0.310968	0.119206	0.343787	0.289866	0.209747
W-367	0.156764	0.0814575	0.30853	0.0290572	0.114634	0.0808737	0.128553
W-390	0.131119	0.09668	0.1968	0.0221045	0.061628	0.0530475	0.0935633
W-401	0.470526	0.0947027	0.254219	0.0640078	0.235912	0.172648	0.215336
W-425	0.411695	0.141193	0.179511	0.292272	0.294146	0.528863	0.307947
W-431	0.142756	0.118054	0.423699	0.0719862	0.18051	0.166066	0.183845
W-439	0.364631	0.0699305	0	0.0661509	0	0.0976389	0.0997253
W-443	0.0632382	0.107786	0.242989	0.029042	0.0774204	0.0685202	0.0981659
W-444	0.205789	0.250804	0	0.240285	0	0.354662	0.175257
W-459	0.338157	0.0882457	0	0.111863	0	0.165111	0.11723
						Mean	0.174418
						SD	0.104586
