# Supplementary material for: Assessment of salinity tolerance in onion (Allium cepa L.) genotypes at germination stage through morphological traits and multivariate analysis
Source: Front Plant Sci. 2026 Jan 8;16:1686434. doi: 10.3389/fpls.2025.1686434 (PMC12823497; doi:10.3389/fpls.2025.1686434)
Supplement: Supplementary file 6 [file Table5.xlsx]

## Sheet: Parameters
Average Parameters
	GR%		Root Length		Shoot Length		Root Fresh Weight		Shoot Fresh Weight		Total Fresh Weight
NaCl levels (mmol/L)
Conc.	0 mM	150 mM	0 mM	150 mM	0 mM	150 mM	0 mM	150 mM	0 mM	150 mM	0 mM	150 mM
Acc.
W-132	11.547 ± 10.000	15.000 ± 10.000	0.300 ± 0.173	0.85 ± 0.493	0.000 ± 0.000	0.000 ± 0.000	0.001 ± 0.001	0.002 ± 0.002	0.000 ± 0.000	0.000 ± 0.000	0.001 ± 0.001	0.002 ± 0.002
W-221	15.000 ± 10.000	6.667 ± 5.774	0.725 ± 0.633	0.850 ± 0.513	0.000 ± 0.000	0.000 ± 0.000	0.000 ± 0.000	0.002 ± 0.001	0.000 ± 0.000	0.000 ± 0.000	0.000 ± 0.000	0.002 ± 0.001
W-147	26.667 ± 5.774	15.000 ± 10.000	1.778 ± 0.366	0.333 ± 0.306	1.889 ± 0.517	0.500 ± 0.306	0.011 ± 0.005	0.001 ± 0.000	0.022 ± 0.014	0.000 ± 0.000	0.032 ± 0.019	0.001 ± 0.000
W-210	20.000 ± 10.000	26.667 ± 11.547	1.567 ± 0.208	0.783 ± 0.362	2.900 ± 0.700	0.833 ± 0.481	0.033 ± 0.050	0.023 ± 0.023	0.011 ± 0.006	0.005 ± 0.003	0.044 ± 0.056	0.029 ± 0.026
W-217	20.000 ± 17.321	20.000 ± 15.275	1.208 ± 0.866	0.867 ± 0.501	2.775 ± 1.780	0.000 ± 0.000	0.011 ± 0.008	0.002 ± 0.002	0.013 ± 0.012	0.000 ± 0.000	0.025 ± 0.021	0.002 ± 0.002
W-310	15.000 ± 10.000	10.000 ± 0.000	0.375 ± 0.250	0.867 ± 0.321	0.000 ± 0.000	0.000 ± 0.000	0.000 ± 0.000	0.001 ± 0.001	0.000 ± .000	0.000 ± 0.000	0.000 ± 0.000	0.001 ± 0.001
W-353	50.000 ± 28.8968	20.000 ± 10.000	1.700 ± 0.981	0.800 ± 0.000	2.267 ± 1.309	0.000 ± 0.000	0.017 ± 0.010	0.003 ± 0.002	0.022 ± 0.013	0.000 ± 0.000	0.039 ± 0.023	0.003 ± 0.002
W-364	30.000 ± 17.321	10.000 ± 5774	1.400 ± 0.808	1.100 ± 0.635	0.000 ± 0.000	0.000 ± 0.000	0.009 ± 0.005	0.002 ± 0.001	0.000 ± 0.000	0.000 ± 0.000	0.009 ± 0.005	0.002 ± 0.001
W-405	20.000 ± 11.547	3.333 ± 5.774	0.450 ± 0.278	1.100 ± 0.635	0.000 ± 0.000	0.000 ± 0.000	0.001 ± 0.001	0.001 ± 0.001	0.000 ± 0.000	0.000 ± 0.000	0.001 ± 0.001	0.001 ± 0.001
W-504	60.000 ± 10.000	30.000 ± 20.000	0.987 ± 0.369	0.593 ± 0.179	3.867 ± 2.254	0.750 ± 0.433	0.014 ± 0.013	0.004 ± 0.002	0.030 ± 0.027	0.007 ± 0.004	0.043 ± 0.040	0.011 ± 0.006
W-097	10.000 ± 5.774	10.000 ± 5.774	0.600 ± 0.346	1.300 ± 0.751	0.000 ± 0.000	0.000 ± 0.000	0.002 ± 0.001	0.003 ± 0.002	0.000 ± 0.000	0.000 ± 0.000	0.002 ± 0.001	0.003 ± 0.002
W-267	0.000 ± 0.000	0.000 ± 0.000	0.000 ± 0.000	0.000 ± 0.000	0.000 ± 0.000	0.000 ± 0.000	0.000 ± 0.000	0.000 ± 0.000	0.000 ± 0.000	0.000 ± 0.000	0.000 ± 0.000	0.000 ± 0.000
W-043	0.000 ± 0.000	0.000 ± 0.000	0.000 ± 0.000	0.000 ± 0.000	0.000 ± 0.000	0.000 ± 0.000	0.000 ± 0.000	0.000 ± 0.000	0.000 ± 0.000	0.000 ± 0.000	0.000 ± 0.000	0.000 ± 0.000
W-119	15.000 ± 10.000	6.667 ± 11.547	0.875 ± 0.629	0.600 ± 0.346	3.100 ± 1.790	0.800 ± 0.462	0.006 ± 0.005	0.004 ± 0.002	0.008 ± 0.013	0.002 ± 0.001	0.014 ± 0.018	0.006 ± 0.003
W-146	0.000 ± 0.000	0.000 ± 0.000	0.000 ± 0.000	0.000 ± 0.000	0.000 ± 0.000	0.000 ± 0.000	0.000 ± 0.000	0.000 ± 0.000	0.000 ± 0.000	0.000 ± 0.000	0.000 ± 0.000	0.000 ± 0.000
W-419	0.000 ± 0.000	0.000 ± 0.000	0.000 ± 0.000	0.000 ± 0.000	0.000 ± 0.000	0.000 ± 0.000	0.000 ± 0.000	0.000 ± 0.000	0.000 ± 0.000	0.000 ± 0.000	0.000 ± 0.000	0.000 ± 0.000
W-232	10.000 ± 0.000	10.000 ± 5.774	0.433 ± 0.115	0.000 ± 0.000	0.700 ± 0.404	0.000 ± 0.000	0.001 ± 0.000	0.000 ± 0.000	0.002 ± 0.001	0.000 ± 0.000	0.003 ± 0.001	0.000 ± 0.000
W-226	0.000 ± 0.000	0.000 ± 0.000	0.000 ± 0.000	0.000 ± 0.000	0.000 ± 0.000	0.000 ± 0.000	0.000 ± 0.000	0.000 ± 0.000	0.000 ± 0.000	0.000 ± 0.000	0.000 ± 0.000	0.000 ± 0.000
W-498	16.667 ± 28.868	0.000 ± 0.000	0.920 ± 0.531	0.000 ± 0.000	0.800 ± 0.462	0.000 ± 0.000	0.010 ± 0.006	0.000 ± 0.000	0.003 ± 0.002	0.000 ± 0.000	0.014 ± 0.008	0.000 ± 0.000
W-507	0.000 ± 0.000	0.000 ± 0.000	0.000 ± 0.000	0.000 ± 0.000	0.000 ± 0.000	0.000 ± 0.000	0.000 ± 0.000	0.000 ± 0.000	0.000 ± 0.000	0.000 ± 0.000	0.000 ± 0.000	0.000 ± 0.000
W-418	66.667 ± 15.275	23.333 ± 5.774	1.581 ± 0.484	0.661 ± 0.140	4.124 ± 0.818	0.000 ± 0.000	0.039 ± 0.015	0.007 ± 0.002	0.086 ± 0.029	0.000 ± 0.000	0.0125 ± 0.045	0.007 ± 0.002
W-464	60.000 ± 17.321	46.667 ± 5.774	1.354 ± 0.094	0.825 ± 0.139	3.658 ± 0.576	0.000 ± 0.000	0.008 ± 0.002	0.013 ± 0.001	0.054 ± 0.006	0.000 ± 0.000	0.062 ± 0.008	0.013 ± 0.001
W-203	30.000 ± 26.458	20.000 ± 11.547	1.494 ± 1.136	0.550 ± 0.333	3.725 ± 1.088	0.600 ± 0.346	0.002 ± 0.001	0.002 ± 0.001	0.024 ± 0.006	0.001 ± 0.001	0.026 ± 0.007	0.003 ± 0.002
W-225	13.333 ± 5.774	3.333 ± 5.774	1.367 ± 1.242	0.400 ± 0.231	4.400 ± 2.540	0.000 ± 0.000	0.004 ± 0.00.3	0.001 ± 0.001	0.016 ± 0.009	0.000 ± 0.000	0.020 ± 0.013	0.001 ± 0.001
W-265	16.667 ± 11.547	10.000 ± 5.774	0.700 ± 0.300	0.250 ± 0.153	2.950 ± 2.371	1.000 ± 0.577	0.004 ± 0.004	0.003 ± 0.003	0.016 ± 0.016	0.001 ± 0.001	0.019 ± 0.020	0.004 ± 0.003
W-286	30.000 ± 17.321	10.000 ± 0.000	1.992 ± 0.955	0.567 ± 0.208	4.500 ± 1.007	1.100 ± 0.666	0.020 ± 0.013	0.003 ± 0.004	0.029 ± 0.034	0.002 ± 0.001	0.049 ± 0.047	0.005 ± 0.005
W-477	43.333 ± 25.166	35.000 ± 25.166	1.730 ± 0.831	0.490 ± 0.425	4.461 ± 1.059	0.850 ± 0.493	0.028 ± 0.008	0.007 ± 0.005	0.063 ± 0.021	0.005 ± 0.003	0.091 ± 0.029	0.012 ± 0.008
W-496	53.333 ± 25.166	30.000 ± 17.321	1.516 ± 0.589	0.650 ± 0.384	3.564 ± 0.285	0.000 ± 0.000	0.023 ± 0.012	0.004 ± 0.002	0.049 ± 0.029	0.000 ± 0.000	0.071 ± 0.041	0.004 ± 0.002
W-151	26.667 ± 20.817	0.000 ± 0.000	1.107 ± 0.800	0.000 ± 0.000	2.788 ± 1.613	0.000 ± 0.000	0.009 ± 0.004	0.000 ± 0.000	0.020 ± 0.015	0.000 ± 0.000	0.029 ± 0.019	0.000 ± 0.000
W-138	40.000 ± 25.166	0.000 ± 0.000	2.063 ± 1.191	0.000 ± 0.000	3.723 ± 2.248	0.000 ± 0.000	0.024 ± 0.017	0.000 ± 0.000	0.050 ± 0.037	0.000 ± 0.000	0.074 ± 0.054	0.000 ± 0.000
W-408	46.667 ± 15.275	10.000 ± 5.774	1.839 ± 1.125	0.500 ± 0.289	3.567 ± 1.595	0.000 ± 0.000	0.014 ± 0.014	0.001 ± 0.001	0.033 ± 0.036	0.000 ± 0.000	0.047 ± 0.050	0.001 ± 0.001
W- 441	30.000 ± 17.321	10.000 ± 5.774	1.667 ± 0.962	1.000 ± 0.651	2.067 ± 1.193	0.000 ± 0.000	0.013 ± 0.008	0.003 ± 0.002	0.021 ± 0.012	0.000 ± 0.000	0.035 ± 0.020	0.003 ± 0.002
W-344	66.667 ± 5.774	30.000 ± 0.000	1.220 ± 0.187	0.811 ± 0.051	2.050 ± 0.926	0.900 ± 0.520	0.022 ± 0.003	0.005 ± 0.002	0.044 ± 0.011	0.001 ± 0.001	0.066 ± 0.015	0.006 ± 0.003
W-386	43.333 ± 20.817	0.000 ± 0.000	1.348 ± 0.828	0.000 ± 0.000	2.340 ± 1.507	0.000 ± 0.000	0.011 ± 0.010	0.000 ± 0.000	0.028 ± 0.029	0.000 ± 0.000	0.039 ± 0.039	0.000 ± 0.000
W-515	23.333 ± 23.094	15.000 ± 10.000	0.780 ± 0.746	0.433 ± 0.379	4.600 ± 2.656	0.000 ± 0.000	0.005 ± 0.009	0.003 ± 0.002	0.044 ± 0.027	0.000 ± 0.000	0.050 ± 0.034	0.003 ± 0.002
W-523	20.000 ± 11.547	10.000 ± 5.774	0.600 ± 0.346	0.000 ± 0.000	0.600 ± 0.346	0.000 ± 0.000	0.003 ± 0.002	0.000 ± 0.000	0.007 ± 0.001	0.000 ± 0.000	0.004 ± 0.002	0.000 ± 0.000
W-235	13.333 ± 5.774	40.000 ± 23.094	1.650 ± 1.262	0.425 ± 0.245	3.175 ± 1.837	0.000 ± 0.000	0.003 ± 0.002	0.005 ± 0.003	0.013 ± 0.007	0.000 ± 0.000	0.016 ± 0.010	0.005 ± 0.003
W-282	40.000 ± 30.551	20.000 ± 0.000	1.325 ± 0.831	0.717 ± 0.126	2.988 ± 1.732	0.000 ± 0.000	0.012 ± 0.007	0.003 ± 0.002	0.027 ± 0016	0.000 ± 0.000	0.039 ± 0.024	0.003 ± 0.002
W-172	50.000 ± 26.458	20.000 ± 11.547	1.308 ± 0.883	0.350 ± 0.304	3.436 ± 0.552	0.600 ± 0.346	0.016 ± 0.013	0.002 ± 0.002	0.044 ± 0.027	0.000 ± 0.000	0.060 ± 0.040	0.002 ± 0.002
W-182	23.333 ± 11.547	0.000 ± 0.000	1.333 ± 0.581	0.000 ± 0.000	2.967 ± 0.404	0.000 ± 0.000	0.004 ± 0.003	0.000 ± 0.000	0.007 ± 0.001	0.000 ± 0.000	0.011 ± 0.004	0.000 ± 0.000
W-105	40.000 ± 10.000	25.000 ± 20.817	0.769 ± 0.465	0.475 ± 0.275	1.177 ± 0.852	0.500 ± 0.289	0.005 ± 0.003	0.003 ± 0.002	0.018 ± 0.010	0.003 ± 0.003	0.023 ± 0.014	0.006 ± 0.005
W-157	23.333 ± 5.774	20.000 ± 15.275	1.117 ± 0.437	0.488 ± 0.295	1.667 ± 0.962	1.000 ± 0.651	0.006 ± 0.002	0.003 ± 0.002	0.013 ± 0.010	0.001 ± 0.001	0.019 ± 0.012	0.003 ± 0.004
W-218	50.000 ± 17.321	36.667 ± 5.774	1.806 ± 0.584	0.883 ± 0.029	1.220 ± 0.187	0.811 ± 0.051	0.026 ± 0.016	0.006 ± 0.001	0.048 ± 0.029	0.000 ± 0.000	0.074 ± 0.045	0.007 ± 0.002
W-246	43.333 ± 23.094	50.000 ± 10.000	1.865 ± 0.272	0.759 ± 0.108	1.348 ± 0.828	0.000 ± 0.000	0.022 ± 0.012	0.009 ± 0.003	0.042 ± 0.010	0.001 ± 0.001	0.064 ± 0.022	0.010 ± 0.005
W-337	56.667 ± 23.094	50.000 ± 10.000	3.384 ± 2.059	0.693 ± 0.146	0.780 ± 0.746	0.650 ± 0.376	0.028 ± 0.005	0.007 ± 0.002	0.056 ± 0.032	0.004 ± 0.002	0.084 ± 0.037	0.012 ± 0.004
W-340	36.667 ± 25.166	50.000 ± 10.000	2.483 ± 1.458	0.832 ± 0.117	0.600 ± 0.346	0.000 ± 0.000	0.019 ± 0.022	0.009 ± 0.003	0.046 ± 0.051	0.003 ± 0.002	0.065 ± 0.073	0.012 ± 0.005
W-394	66.667 ± 11.547	43.333 ± 11.547	2.260 ± 0.428	0.747 ± 0.160	1.650 ± 1.262	0.425 ± 0.245	0.035 ± 0.007	0.042 ± 0.044	0.066 ± 0.013	0.000 ± 0.000	0.100 ± 0.020	0.042 ± 0.004
W-398	60.000 ± 36.056	40.000 ± 17.321	2.579 ± 1.156	0.917 ± 0.259	1.325 ± 0.831	0.717 ± 0.126	0.040 ± 0.030	0.039 ± 0.032	0.081 ± 0.065	0.005 ± 0.003	0.121 ± 0.094	0.044 ± 0.005
W-414	36.667 ± 20.817	33.3333 ± 5.774	2.122 ± 0.978	0.806 ± 0.111	1.308 ± 0.833	0.525 ± 0.304	0.021 ± 0.013	0.007 ± 0.001	0.044 ± 0.029	0.000 ± 0.000	0.065 ± 0.042	0.007 ± 0.001
W-440	46.667 ± 5.774	30.000 ± 10.000	1.708 ± 0.357	0.903 ± 0.128	1.333 ± 0.581	0.000 ± 0.000	0.020 ± 0.006	0.007 ± 0.002	0.034 ± 0.007	0.000 ± 0.000	0.054 ± 0.013	0.007 ± 0.002
W-125	53.333 ± 45.092	10.000 ± 5.774	1.600 ± 0.959	0.650 ± 0.451	3.861 ± 2.299	0.000 ± 0.000	0.032 ± 0.033	0.001 ± 0.000	0.0115 ± 0.087	0.000 ± 0.000	0.147 ± 0.121	0.001 ± 0.000
W-127	36.667 ± 15.275	23.333 ± 11.547	1.188 ± 0.305	0.475 ± 0.189	3.483 ± 1.10	0.000 ± 0.000	0.010 ± 0.008	0.002 ± 0.002	0.025 ± 0.017	0.000 ± 0.000	0.035 ± 0.025	0.002 ± 0.002
W-141	0.000 ± 0.000	0.000 ± 0.000	0.000 ± 0.000	0.000 ± 0.000	0.000 ± 0.000	0.000 ± 0.000	0.000 ± 0.000	0.000 ± 0.000	0.000 ± 0.000	0.000 ± 0.000	0.000 ± 0.000	0.000 ± 0.000
W-187	30.000 ± 10.000	20.000 ± 15.275	1.758 ± 0.809	0.388 ± 0.250	3.528 ± 0.937	0.000 ± 0.000	0.015 ± 0.006	0.002 ± 0.001	0.028 ± 0.016	0.004 ± 0.003	0.043 ± 0.022	0.006 ± 0.004
W-277	46.667 ± 30.551	15.000 ± 10.000	1.588 ± 0.442	0.457 ± 0.301	3.779 ± 0.392	0.600 ± 0.346	0.019 ± 0.017	0.001 ± 0.001	0.046 ± .0038	0.001 ± 0.001	0.065 ± 0.056	0.002 ± 0.001
W-302	25.000 ± 20.817	10.000 ± 5.774	0.738 ± 0.543	0.600 ± 0.346	2.233 ± 1.289	0.000 ± 0.000	0.005 ± 0.005	0.001 ± 0.001	0.019 ± 0.011	0.000 ± 0.000	0.024 ± 0.016	0.001 ± 0.001
W-397	90.000 ± 0.000	26.667 ± 15.275	1.578 ± 0.290	0.583 ± 0.202	3.885 ± 0.708	0.725 ± 0.419	0.010 ± 0.008	0.002 ± 0.001	0.090 ± 0.007	0.003 ± 0.005	0.130 ± 0.014	0.005 ± 0.006
W-428	10.000 ± 5.774	20.000 ± 11.547	1.000 ± 0.577	0.450 ± 0.260	3.600 ± 2.078	0.600 ± 0.346	0.004 ± 0.002	0.002 ± 0.001	0.012 ± 0.007	0.002 ± 0.001	0.016 ± 0.009	0.003 ± 0.002
W-497	20.000 ± 10.000	23.333 ± 15.275	1.258 ± 0.319	0.458 ± 0.163	3.250 ± 2.060	0.600 ± 0.346	0.007 ± 0.006	0.002 ± 0.002	0.023 ± 0.017	0.002 ± 0.001	0.030 ± 0.023	0.004 ± 0.003
W-516	23.333 ± 15.275	23.333 ± 15.275	1.075 ± 0.476	0.592 ± 0.080	2.250 ± 1.803	0.000 ± 0.000	0.009 ± 0.011	0.003 ± 0.002	0.024 ± 0.025	0.000 ± 0.000	0.033 ± 0.036	0.003 ± 0.002
W-009	20.000 ± 15.275	10.000 ± 5.774	1.263 ± 0.732	0.600 ± 0.346	4.167 ± 2.406	0.000 ± 0.000	0.008 ± 0.008	0.001 ± 0.001	0.033 ± 0.019	0.000 ± 0.000	0.041 ± 0.027	0.001 ± 0.001
W-045	46.667 ± 20.817	26.667 ± 15.275	1.983 ± 0.822	0.533 ± 0.038	3.710 ± 0.803	0.550 ± 0.318	0.024 ± 0.020	0.003 ± 0.002	0.050 ± 0.038	0.002 ± 0.001	0.074 ± 0.058	0.005 ± 0.003
W-055	16.667 ± 20.817	26.667 ± 15.275	1.488 ± 0.988	0.703 ± 0.116	4.067 ± 2.348	0.000 ± 0.000	0.011 ± 0.012	0.003 ± 0.002	0.035 ± 0.020	0.000 ± 0.000	0.046 ± 0.032	0.003 ± 0.002
W-175	76.667 ± 5.774	33.333 ± 11.547	1.875 ± 0.383	0.775 ± 0.261	3.977 ± 0.573	1.300 ± 0.751	0.033 ± 0.008	0.005 ± 0.003	0.063 ± 0.013	0.002 ± 0.001	0.096 ± 0.021	0.006 ± 0.004
W-176	26.667 ± 11.547	10.000 ± 5.774	1.542 ± 0.767	0.700 ± 0.404	3.288 ± 2.239	0.000 ± 0.000	0.012 ± 0.009	0.001 ± 0.001	0.041 ± 0.032	0.000 ± 0.000	0.053 ± 0.041	0.001 ± 0.001
W-189	63.333 ± 5.774	20.000 ± 0.000	2.143 ± 0.426	0.700 ± 0.250	4.874 ± 2.472	0.600 ± 0.346	0.038 ± 0.008	0.002 ± 0.001	0.071 ± 0.021	0.001 ± 0.001	0.110 ± 0.029	0.003 ± 0.001
W-275	50.000 ± 26.458	43.333 ± 23.094	1.260 ± 1.046	0.819 ± 0.223	2.171 ± 1.512	0.775 ± 0.448	0.022 ± 0.030	0.005 ± 0.003	0.036 ± 0.054	0.002 ± 0.001	0.058 ± 0.083	0.007 ± 0.004
W-396	53.333 ± 25.166	30.000 ± 17.321	1.539 ± 0.715	0.772 ± 0.075	1.800 ± 0.361	0.900 ± 0.520	0.008 ± 0.003	0.003 ± 0.002	0.005 ± 0.003	0.001 ± 0.001	0.014 ± 0.007	0.004 ± 0.002
W-442	23.333 ± 5.774	10.000 ± 0.000	2.644 ± 2.011	0.600 ± 0.265	4.925 ± 2.883	0.600 ± 0.346	0.018 ± 0.014	0.001 ± 0.000	0.037 ± 0.022	0.001 ± 0.001	0.055 ± 0.037	0.002 ± 0.001
W-500	43.333 ± 20.817	30.000 ± 10.000	2.710 ± 0.746	0.744 ± 0.271	4.307 ± 1.622	0.700 ± 0.404	0.040 ± 0.022	0.004 ± 0.001	0.060 ± 0.040	0.002 ± 0.002	0.100 ± 0.063	0.006 ± 0.002
W-081	10.000 ± 5.774	10.000 ± 5.774	0.750 ± 0.458	0.000 ± 0.000	1.100 ± 0.635	0.000 ± 0.000	0.002 ± 0.001	0.000 ± 0.000	0.003 ± 0.002	0.000 ± 0.000	0.004 ± 0.003	0.000 ± 0.000
W-331	33.333 ± 15.275	30.000 ± 17.321	1.664 ± 0.316	0.633 ± 0.372	3.333 ± 2.006	0.667 ± 0.385	0.010 ± 0.006	0.003 ± 0.003	0.015 ± 0.009	0.007 ± 0.004	0.025 ± 0.015	0.010 ± 0.007
W-174	33.333 ± 5.774	15.000 ± 10.000	2.006 ± 2.019	1.300 ± 0.751	3.767 ± 2.517	0.000 ± 0.000	0.009 ± 0.012	0.003 ± 0.002	0.045 ± 0.026	0.000 ± 0.000	0.034 ± 0.026	0.008 ± 0.007
W-177	50.000 ± 10.000	43.333 ± 25.166	2.124 ± 0.519	0.697 ± 0.163	3.187 ± 0.346	0.667 ± 0.385	0.023 ± 0.008	0.006 ± 0.006	0.042 ± 0.010	0.006 ± 0.003	0.087 ± 0.045	0.006 ± 0.003
W-355	20.000 ± 15.275	20.000 ± 17.321	2.450 ± 1.601	0.700 ± 0.173	4.367 ± 2.558	0.713 ± 0.412	0.012 ± 0.011	0.003 ± 0.002	0.021 ± 0.015	0.005 ± 0.004	0.054 ± 0.038	0.003 ± 0.002
W-385	60.000 ± 17.321	26.667 ± 5.774	2.357 ± 0.087	0.778 ± 0.158	3.729 ± 0.880	0.525 ± 0.304	0.025 ± 0.020	0.004 ± 0.001	0.062 ± 0.025	0.002 ± 0.002	0.0665 ± 0.018	0.012 ± 0.000
W-406	16.667 ± 11.547	6.667 ± 11.547	1.667 ± 1.002	0.650 ± 0.375	3.050 ± 1.914	0.600 ± 0.346	0.005 ± 0.004	0.001 ± 0.001	0.010 ± 0.006	0.001 ± 0.000	0.015 ± 0.010	0.002 ± 0.001
W-448	30.000 ± 17.321	15.000 ± 10.000	3.050 ± 1.150	0.500 ± 0.289	3.856 ± 1.522	0.600 ± 0.346	0.015 ± 0.006	0.005 ± 0.003	0.022 ± 0.014	0.001 ± 0.000	0.037 ± 0.020	0.003 ± 0.003
W-453	40.000 ± 23.094	25.000 ± 20.817	2.450 ± 1.415	0.775 ± 0.465	3.833 ± 2.213	0.750 ± 0.433	0.028 ± 0.016	0.002 ± 0.003	0.038 ± 0.022	0.003 ± 0.002	0.066 ± 0.038	0.006 ± 0.004
W-455	50.000 ± 30.551	33.333 ± 5.774	1.879 ± 1.090	0.647 ± 0.024	3.479 ± 2.317	0.633 ± 0.366	0.025 ± 0.015	0.003 ± 0.000	0.040 ± 0.024	0.004 ± 0.002	0.064 ± 0.039	0.008 ± 0.003
W-085	33.333 ± 15.275	16.667 ± 5.774	2.534 ± 0.364	0.633 ± 0.104	4.137 ± 1.046	0.500 ± 0.289	0.029 ± 0.006	0.002 ± 0.001	0.057 ± 0.010	0.004 ± 0.002	0.085 ± 0.017	0.006 ± 0.004
W-087	33.333 ± 15.275	16.667 ± 11.547	1.372 ± 0.806	0.522 ± 0.156	3.900 ± 2.257	0.625 ± 0.362	0.015 ± 0.007	0.002 ± 0.002	0.025 ± 0.014	0.002 ± 0.002	0.040 ± 0.021	0.004 ± 0.003
W-143	30.000 ± 10.000	20.000 ± 15.275	2.586 ± 0.055	0.725 ± 0.437	4.089 ± 0.771	0.500 ± 0.289	0.026 ± 0.009	0.005 ± 0.003	0.043 ± 0.013	0.003 ± 0.002	0.070 ± 0.022	0.008 ± 0.004
W-160	13.333 ± 30.000	30.000 ± 20.000	1.317 ± 0.778	0.450 ± 0.300	2.117 ± 1.336	0.400 ± 0.231	0.008 ± 0.005	0.004 ± 0.002	0.011 ± 0.011	0.001 ± 0.001	0.019 ± 0.015	0.005 ± 0.003
W-208	17.000 ± 20.421	21.000 ± 10.392	1.433 ± 0.850	0.550 ± 0.265	3.067 ± 0.850	0.000 ± 0.000	0.012 ± 0.017	0.002 ± 0.001	0.022 ± 0.023	0.000 ± 0.000	0.034 ± 0.039	0.002 ± 0.001
W-215	6.667 ± 11.547	20.000 ± 11.547	3.950 ± 2.281	0.000 ± 0.000	3.650 ± 2.107	0.000 ± 0.000	0.017 ± 0.010	0.000 ± 0.000	0.027 ± 0.015	0.000 ± 0.000	0.044 ± 0.025	0.000 ± 0.000
W-255	10.000 ± 5.774	10.000 ± 5.774	1.500 ± 0.866	0.600 ± 0.346	3.200 ± 1.848	0.400 ± 0.231	0.004 ± 0.002	0.001 ± 0.001	0.010 ± 0.006	0.001 ± 0.000	0.013 ± 0.008	0.002 ± 0.001
W-306	10.000 ± 0.000	10.000 ± 5.774	2.033 ± 1.266	0.700 ± 0.451	4.333 ± 0.808	0.500 ± 0.289	0.007 ± 0.002	0.002 ± 0.001	0.014 ± 0.003	0.001 ± 0.001	0.021 ± 0.005	0.002 ± 0.002
W-329	40.000 ± 10.000	35.000 ± 10.000	1.324 ± 0.672	0.533 ± 0.310	3.339 ± 1.200	0.713 ± 0.416	0.018 ± 0.005	0.004 ± 0.002	0.030 ± 0.020	0.006 ± 0.006	0.048 ± 0.025	0.010 ± 0.008
W-361	33.333 ± 5.774	14.333 ± 14.012	1.733 ± 0.208	0.500 ± 0.033	2.767 ± 0.649	0.717 ± 0.414	0.022 ± 0.005	0.006 ± 0.006	0.024 ± 0.009	0.004 ± 0.003	0.046 ± 0.014	0.010 ± 0.009
W-367	60.000 ± 0.000	36.666 ± 11.547	1.878 ± 0.430	0.433 ± 0.252	3.113 ± 0.460	0.800 ± 0.462	0.045 ± 0.004	0.003 ± 0.002	0.051 ± 0.008	0.003 ± 0.002	0.096 ± 0.011	0.006 ± 0.004
W-390	43.333 ± 15.275	23.333 ± 5.774	1.947 ± 0.808	0.533 ± 0.029	3.050 ± 1.097	0.500 ± 0.289	0.034 ± 0.007	0.002 ± 0.000	0.036 ± 0.022	0.001 ± 0.001	0.070 ± 0.029	0.003 ± 0.001
W-401	13.333 ± 5.774	20.000 ± 11.547	2.050 ± 0.805	0.550 ± 0.318	2.833 ± 2.084	0.600 ± 0.346	0.012 ± 0.004	0.002 ± 0.001	0.011 ± 0.008	0.001 ± 0.001	0.023 ± 0.012	0.003 ± 0.002
W-425	15.000 ± 10.000	20.000 ± 11.547	1.500 ± 1.000	0.600 ± 0.346	2.675 ± 1.648	0.400 ± 0.231	0.008 ± 0.005	0.005 ± 0.003	0.015 ± 0.013	0.002 ± 0.001	0.022 ± 0.018	0.007 ± 0.004
W-431	23.333 ± 15.275	13.333 ± 5.774	2.492 ± 0.543	0.833 ± 0.404	1.983 ± 1.287	0.700 ± 0.404	0.014 ± 0.004	0.002 ± 0.002	0.018 ± 0.012	0.002 ± 0.001	0.032 ± 0.015	0.004 ± 0.002
W-439	16.667 ± 5.774	20.000 ± 11.547	2.650 ± 0.654	0.525 ± 0.304	3.283 ± 0.804	0.000 ± 0.000	0.008 ± 0.005	0.001 ± 0.001	0.012 ± 0.012	0.000 ± 0.000	0.020 ± 0.017	0.001 ± 0.001
W-443	43.333 ± 15.275	15.000 ± 10.000	1.556 ± 0.386	0.475 ± 0.301	3.458 ± 1.205	0.700 ± 0.404	0.024 ± 0.010	0.002 ± 0.001	0.040 ± 0.029	0.002 ± 0.001	0.064 ± 0.039	0.003 ± 0.002
W-444	20.000 ± 11.547	15.000 ± 10.000	0.950 ± 0.548	0.675 ± 0.391	2.000 ± 1.155	0.000 ± 0.00	0.004 ± 0.002	0.002 ± 0.001	0.006 ± 0.004	0.000 ± 0.000	0.010 ± 0.006	0.002 ± 0.001
W-459	13.333 ± 5.774	15.000 ± 10.000	1.800 ± 0.794	0.450 ± 0.300	2.833 ± 1.756	0.000 ± 0.000	0.006 ± 0.000	0.001 ± 0.001	0.008 ± 0.006	0.000 ± 0.000	0.013 ± 0.006	0.001 ± 0.001
W-543	20.000 ± 11.547	0.000 ± 0.000	1.650 ± 0.953	0.000 ± 0.000	2.500 ± 1.443	0.000 ± 0.000	0.008 ± 0.005	0.000 ± 0.000	0.006 ± 0.004	0.000 ± 0.000	0.014 ± 0.008	0.000 ± 0.000

## Sheet: STI of 87 genotype
Salt tolerance Index (STI) of 87** Allium cepa inbreeds at 150mM NaCl concentration
Acc. No.	STI of each Physiological parameters						Mean STI
	GR%	Root Length	Shoot Length	Root Fresh Weight	Shoot Fresh Weight	Total Fresh Weight
W-132	2.25	2.83333	0	2.2449	0	0	1.22137
W-221	0.666667	1.17241	0	0	0	0	0.306513
W-147	0.5625	0.1875	0.264706	0.0755396	0	0.0755396	0.194298
W-210	1.33333	0.5	0.287356	0.704198	0.503568	1.20777	0.756037
W-217	1	0.717241	0	0.208551	0	0.208551	0.355724
W-310	0.666667	2.31111	0	0	0	0	0.496296
W-353	0.4	0.470588	0	0.188679	0	0.188679	0.207991
W-364	0.333333	0.785714	0	0.202749	0	0	0.220299
W-405	0.166667	2.44444	0	0.801527	0	0	0.568773
W-504	0.5	0.601255	0.193966	0.295754	0.222697	0.518451	0.388687
W-097	1	2.16667	0	1.65868	0	0	0.804225
W-119	0.444444	0.685714	0.258065	0.604037	0.271201	0.875238	0.523117
W-232	1	0	0	0	0	0	0.166667
W-418	0.35	0.418173	0	0.174899	0	0.174899	0.186329
W-464	0.777778	0.609499	0	1.52057	0	1.52057	0.738069
W-203	0.666667	0.36803	0.161074	1	0.0386619	1.03866	0.545516
W-225	0.25	0.292683	0	0.229314	0	0.229314	0.166885
W-265	0.6	0.357143	0.338983	0.725071	0.0874802	0.812551	0.486871
W-286	0.333333	0.284519	0.244444	0.148672	0.0685079	0.21718	0.216109
W-477	0.807692	0.283276	0.190552	0.235621	0.0849518	0.320573	0.320444
W-496	0.5625	0.42865	0	0.154878	0	0.154878	0.216818
W-408	0.214286	0.271903	0	0.0771982	0	0.0771982	0.106764
W- 441	0.333333	0.6	0	0.21726	0	0.21726	0.227975
W-344	0.45	0.664932	0.438956	0.215176	0.0179389	0.233115	0.336686
W-515	0.642857	0.555556	0	0.546389	0	0.546389	0.381865
W-523	0.5	0	0	0	0	0	0.0833333
W-235	3	0.257576	0	1.50153	0	1.50153	1.04344
W-282	0.5	0.540881	0	0.29156	0	0.29156	0.270667
W-172	0.4	0.267516	0.174616	0.104205	0.00611668	0.110322	0.177129
W-105	0.625	0.617329	0.424815	0.543269	0.162602	0.705871	0.513147
W-157	0.857143	0.436567	0.6	0.421385	0.0567267	0.478112	0.474989
W-218	0.733333	0.489231	0.664932	0.242001	0.00655738	0.248558	0.397435
W-246	1.15385	0.406894	0	0.405911	0.0305253	0.436437	0.405602
W-337	0.882353	0.204714	0.833333	0.261633	0.0763964	0.33803	0.432743
W-340	1.36364	0.335123	0	0.457947	0.0733275	0.531275	0.460218
W-394	0.65	0.330424	0.257576	1.22508	0	1.22508	0.614695
W-398	0.666667	0.355421	0.540881	0.980068	0.0610804	1.04115	0.607544
W-414	0.909091	0.379581	0.401274	0.319867	0	0.319867	0.38828
W-440	0.642857	0.528455	0	0.338026	0	0.338026	0.307894
W-125	0.1875	0.40625	0	0.0175218	0	0.0175218	0.104799
W-127	0.636364	0.399719	0	0.201147	0	0.201147	0.23973
W-187	0.666667	0.220379	0	0.104259	0.157591	0.26185	0.235124
W-277	0.321429	0.299213	0.158765	0.0570825	0.0289193	0.0860018	0.158568
W-302	0.4	0.813559	0	0.277132	0	0.277132	0.294637
W-397	0.296296	0.369718	0.186638	0.0458546	0.0356255	0.0814801	0.169269
W-428	2	0.45	0.166667	0.490463	0.135025	0.625488	0.644607
W-497	1.16667	0.364238	0.184615	0.280494	0.0700749	0.350569	0.402776
W-516	1	0.550388	0	0.295616	0	0.295616	0.356937
W-009	0.5	0.475248	0	0.118321	0	0.118321	0.201981
W-045	0.571429	0.268908	0.148267	0.11276	0.0477904	0.160551	0.218284
W-055	1.6	0.472456	0	0.240855	0	0.240855	0.425694
W-175	0.434783	0.417441	0.326907	0.137896	0.0278981	0.165795	0.251787											#DIV/0!
W-176	0.375	0.454054	0	0.12103	0	0.12103	0.178519											#DIV/0!
W-189	0.315789	0.326667	0.123107	0.0396674	0.014143	0.0538104	0.145531
W-275	0.866667	0.650181	0.357006	0.230369	0.0436404	0.274009	0.403645
W-396	0.5625	0.501805	0.5	0.333603	0.195774	0.529377	0.437177
W-442	0.428571	0.226891	0.121827	0.0623701	0.0162003	0.0785704	0.155738
W-500	0.692308	0.274703	0.162539	0.107376	0.0260402	0.133416	0.23273
W-081	1	0	0	0	0	0	0.166667
W-331	0.9	0.380507	0.2	0.296996	0.495321	0.792317	0.510857
W-355	1	0.648199	0	0.224737	0.233818	0.458555	0.427552
W-385	0.444444	0.323334	0.209205	0.157916	0.0324376	0.190354	0.226282
W-174	0.45	0.285714	0.163168	0.289348	0	0.289348	0.246263
W-177	0.866667	0.329966	0.140805	0.239847	0.140165	0.380011	0.349577
W-406	0.4	0.39	0.196721	0.178548	0.0658354	0.244383	0.245915
W-448	0.5	0.163934	0.15562	0.180013	0.0246425	0.204656	0.204811
W-453	0.625	0.316327	0.195652	0.115647	0.0717465	0.187394	0.251961
W-455	0.666667	0.34442	0.182036	0.131243	0.108775	0.240018	0.27886
W-085	0.5	0.24989	0.12087	0.0846634	0.0712836	0.155947	0.197109
W-087	0.5	0.380567	0.160256	0.133199	0.10002	0.233219	0.25121
W-143	0.666667	0.280344	0.122283	0.184595	0.0668973	0.251492	0.262046
W-160	2.25	0.341772	0.188976	0.48805	0.0961659	0.584216	0.658197
W-208	1.23529	0.383721	0	0.196964	0	0.196964	0.33549
W-215	3	0	0	0	0	0	0.5
W-255	1	0.4	0.125	0.268698	0.0794979	0.348196	0.370232
W-306	1	0.344262	0.115385	0.209366	0.0688501	0.278216	0.336013
W-329	0.875	0.402685	0.213394	0.210825	0.208278	0.419103	0.388214
W-361	0.43	0.288462	0.259036	0.267618	0.173269	0.440886	0.309878
W-367	0.611111	0.230769	0.257005	0.0652335	0.0577754	0.123009	0.224151
W-390	0.538462	0.273894	0.163934	0.0496246	0.0310605	0.0806852	0.18961
W-401	1.5	0.268293	0.211765	0.143697	0.1189	0.262597	0.417542
W-425	1.33333	0.4	0.149533	0.656151	0.14825	0.804401	0.581945
W-431	0.571429	0.334448	0.352941	0.161609	0.0909772	0.252586	0.293998
W-439	1.2	0.198113	0	0.148509	0	0.148509	0.282522
W-443	0.346154	0.305357	0.20241	0.0651993	0.0390199	0.104219	0.17706
W-444	0.75	0.710526	0	0.53944	0	0.53944	0.423234
W-459	1.125	0.25	0	0.251133	0	0.251133	0.312878
LOWEST	0.166667	0	0	0	0	0
HIGHEST	3	2.83333	0.833333	2.2449	0.503568	1.52057
MEAN	0.787393	0.486522	0.147102	0.327987	0.0585063	0.330081
SD	0.535786	0.471859	0.171813	0.392428	0.0931713	0.327823
**Data of 13 ungerminated genotypes is not included

## Sheet: Z-score
Acc. No.	Salt tolerance Index (STI) of 87** Allium cepa inbreeds at 150mM NaCl concentration
	Z Score for STI of each Physiological parameters
	GR%	Root Length	Shoot Length	Root Fresh Weight	Shoot Fresh Weight	Total Fresh Weight
W-132	2.72948	4.97105	-0.854651	4.89005	-0.634409	-1.0061
W-221	-0.224502	1.45215	-0.854651	-0.836735	-0.634409	-1.0061
W-147	-0.418843	-0.634534	0.684337	-0.644032	-0.634409	-0.775794
W-210	1.01928	0.0275424	0.816025	0.959689	4.7803	2.67612
W-217	0.397388	0.4878	-0.854651	-0.304716	-0.634409	-0.37027						z
W-310	-0.224502	3.86464	-0.854651	-0.836735	-0.634409	-1.0061
W-353	-0.722015	-0.0347707	-0.854651	-0.35541	-0.634409	-0.430856
W-364	-0.846393	0.632869	-0.854651	-0.319517	-0.634409	-1.0061
W-405	-1.15734	4.14713	-0.854651	1.20798	-0.634409	-1.0061
W-504	-0.535448	0.242065	0.273055	-0.0822601	1.76018	0.574546
W-097	0.397388	3.55862	-0.854651	3.3946	-0.634409	-1.0061
W-119	-0.639096	0.421005	0.645724	0.704177	2.28173	1.66231
W-232	0.397388	-1.03178	-0.854651	-0.836735	-0.634409	-1.0061
W-418	-0.815299	-0.145821	-0.854651	-0.390563	-0.634409	-0.472868
W-464	-0.0172056	0.259531	-0.854651	3.04227	-0.634409	3.62979
W-203	-0.224502	-0.252056	0.0818246	1.71429	-0.218689	2.16055
W-225	-1.00187	-0.411689	-0.854651	-0.251749	-0.634409	-0.306968
W-265	-0.348881	-0.275121	1.11618	1.01294	0.306239	1.47119
W-286	-0.846393	-0.428986	0.566537	-0.45747	0.102235	-0.343965
W-477	0.0386051	-0.431619	0.253212	-0.235661	0.279052	-0.0287411
W-496	-0.418843	-0.123623	-0.854651	-0.441637	-0.634409	-0.533908
W-408	-1.0685	-0.455713	-0.854651	-0.6398	-0.634409	-0.770737
W- 441	-0.846393	0.239407	-0.854651	-0.282501	-0.634409	-0.343721
W-344	-0.628731	0.376974	1.69742	-0.287815	-0.441517	-0.29538
W-515	-0.268923	0.145245	-0.854651	0.557114	-0.634409	0.659721
W-523	-0.535448	-1.03178	-0.854651	-0.836735	-0.634409	-1.0061
W-235	4.12873	-0.486068	-0.854651	2.99369	-0.634409	3.57173
W-282	-0.535448	0.114154	-0.854651	-0.0929589	-0.634409	-0.117195
W-172	-0.722015	-0.465009	0.160558	-0.570905	-0.568638	-0.66975
W-105	-0.302239	0.27612	1.6152	0.549156	1.114	1.14595
W-157	0.130864	-0.106849	2.63372	0.238228	-0.0244439	0.451561
W-218	-0.100124	0.00472621	3.01123	-0.219385	-0.563899	-0.248298
W-246	0.684414	-0.169717	-0.854651	0.198754	-0.306179	0.324502
W-337	0.177897	-0.598064	3.99031	-0.169302	0.187058	0.0244812
W-340	1.07581	-0.321773	-0.854651	0.331498	0.154059	0.613642
W-394	-0.255597	-0.331729	0.642882	2.28848	-0.634409	2.72891
W-398	-0.224502	-0.278769	2.29	1.66344	0.0223695	2.16814
W-414	0.227782	-0.227582	1.47834	-0.0207463	-0.634409	-0.0308919
W-440	-0.268923	0.087829	-0.854651	0.025576	-0.634409	0.0244688
W-125	-1.11847	-0.171081	-0.854651	-0.792036	-0.634409	-0.952678
W-127	-0.281038	-0.184916	-0.854651	-0.323603	-0.634409	-0.392843
W-187	-0.224502	-0.564875	-0.854651	-0.570769	1.06012	-0.207775
W-277	-0.868603	-0.397855	0.0684021	-0.691116	-0.323448	-0.743897
W-302	-0.722015	0.691863	-0.854651	-0.129766	-0.634409	-0.161184
W-397	-0.915492	-0.248478	0.230454	-0.719759	-0.251339	-0.757683
W-428	2.26306	-0.0783898	0.114341	0.414447	0.817468	0.900877
W-497	0.708333	-0.260088	0.218694	-0.12119	0.119085	0.0627089
W-516	0.397388	0.134296	-0.854651	-0.0826114	-0.634409	-0.104828
W-009	-0.535448	-0.0248993	-0.854651	-0.534896	-0.634409	-0.645364
W-045	-0.402186	-0.46206	0.00736633	-0.54908	-0.120533	-0.516613
W-055	1.51679	-0.0308143	-0.854651	-0.22231	-0.634409	-0.271785
W-175	-0.657122	-0.14737	1.04597	-0.484958	-0.334429	-0.500626
W-176	-0.768657	-0.0698007	-0.854651	-0.527985	-0.634409	-0.637104
W-189	-0.879124	-0.339689	-0.138913	-0.735542	-0.482333	-0.842041
W-275	0.148632	0.345723	1.22096	-0.249059	-0.165157	-0.170703
W-396	-0.418843	0.0313666	2.05233	0.014294	1.47069	0.607857
W-442	-0.66871	-0.551079	-0.146352	-0.677627	-0.460212	-0.766554
W-500	-0.176665	-0.449782	0.0903413	-0.562817	-0.354406	-0.599341
W-081	0.397388	-1.03178	-0.854651	-0.836735	-0.634409	-1.0061
W-331	0.210821	-0.22562	0.30814	-0.0790911	4.69162	1.4095
W-355	0.397388	0.341524	-0.854651	-0.263425	1.87976	0.391937
W-385	-0.639096	-0.34675	0.361657	-0.433888	-0.285617	-0.425751
W-174	-0.628731	-0.426453	0.0939996	-0.0986009	-0.634409	-0.123938
W-177	0.148632	-0.332698	-0.0360198	-0.224881	0.872739	0.152474
W-406	-0.722015	-0.205508	0.289077	-0.381255	0.073499	-0.261026
W-448	-0.535448	-0.684461	0.0501139	-0.377517	-0.369435	-0.382147
W-453	-0.302239	-0.361596	0.282861	-0.541716	0.137059	-0.434774
W-455	-0.224502	-0.302077	0.203697	-0.501931	0.535215	-0.274335
W-085	-0.535448	-0.502351	-0.151917	-0.620757	0.132082	-0.530649
W-087	-0.535448	-0.225494	0.0770722	-0.496941	0.441078	-0.295063
W-143	-0.224502	-0.437831	-0.143706	-0.365829	0.0849177	-0.239353
W-160	2.72948	-0.307686	0.244049	0.408292	0.399634	0.77505
W-208	0.83637	-0.218812	-0.854651	-0.334277	-0.634409	-0.405599
W-215	4.12873	-1.03178	-0.854651	-0.836735	-0.634409	-1.0061
W-255	0.397388	-0.184322	-0.127907	-0.15128	0.220408	0.0554755
W-306	0.397388	-0.30241	-0.18381	-0.302637	0.105915	-0.157877
W-329	0.164179	-0.178634	0.386014	-0.298917	1.60514	0.271655
W-361	-0.666045	-0.420632	0.651373	-0.154037	1.2287	0.338068
W-367	-0.328151	-0.542862	0.639565	-0.670323	-0.0131672	-0.63107
W-390	-0.463691	-0.451495	0.098456	-0.710141	-0.300424	-0.760106
W-401	1.33022	-0.463363	0.376539	-0.470159	0.644083	-0.205496
W-425	1.01928	-0.184322	0.0147251	0.837121	0.959676	1.44635
W-431	-0.402186	-0.323203	1.19733	-0.424467	0.34384	-0.236018
W-439	0.770522	-0.612048	-0.854651	-0.457886	-0.634409	-0.553327
W-443	-0.822474	-0.384837	0.322149	-0.67041	-0.21484	-0.688356
W-444	-0.0690299	0.473573	-0.854651	0.539388	-0.634409	0.638537
W-459	0.630597	-0.502119	-0.854651	-0.196089	-0.634409	-0.240447
